# Supplementary material for: Associations between psychometrically assessed life history strategy and daily behavior: data from the Electronically Activated Recorder (EAR)
Source: PeerJ. 2018 May 29;6:e4866. doi: 10.7717/peerj.4866 (PMC5982997; doi:10.7717/peerj.4866)
Supplement: Data S1 — See the ReadMe for more information. [file peerj-06-4866-s001.csv]

1	2	3	4	5	6	7	8	9	10	11	12	13	14	15	16	17	18	19	20	21	22
participant	female	weekend	alhb	n_daytime_sleeping	daytime_sleeping	n_soc_interaction	soc_interaction	multi_interlocutors	n_amusement	amusement_venues	n_rel_vol	religious_plus_volunteer	n_tv_videogames	tv_movies	videogame	n_talking	alcohol_drug_talk	future_talk	arguing	n_classroom	classroom
1002	1	0	-0.16	171	34	216	77	3	220	0	220	0	220	4	0	63	0	0	4	128	40
1002	1	1	-0.16	0	0	0	0	0	0	0	0	0	0	0	0	0	0	0	0
1004	1	0	-0.78	159	54	162	68	36	162	0	162	0	162	5	0	61	0	0	2	121	25
1004	1	1	-0.78	0	0	0	0	0	0	0	0	0	0	0	0	0	0	0	0
1005	0	0	-0.08	132	15	201	63	21	201	0	202	7	203	9	1	48	2	1	0	99	17
1005	0	1	-0.08	0	0	0	0	0	0	0	0	0	0	0	0	0	0	0	0
1006	0	0	0.44	168	51	184	47	32	195	0	195	0	197	21	5	29	0	0	0	125	31
1006	0	1	0.44	0	0	0	0	0	0	0	0	0	0	0	0	0	0	0	0
1007	1	0	0.2	51	14	37	13	0	37	0	37	0	37	0	0	13	0	0	0	42	5
1007	1	1	0.2	121	33	132	66	37	135	0	135	21	135	5	0	47	0	0	0
1008	0	0	-0.12	165	37	212	66	49	214	11	214	0	215	3	0	48	0	2	0	122	38
1008	0	1	-0.12	0	0	0	0	0	0	0	0	0	0	0	0	0	0	0	0
1009	0	0	-0.12	172	10	248	22	4	248	8	248	0	248	24	5	23	0	0	1	128	7
1009	0	1	-0.12	0	0	0	0	0	0	0	0	0	0	0	0	0	0	0	0
1011	0	0	0.76	141	0	217	52	15	217	0	217	5	217	4	0	38	0	1	1	110	31
1011	0	1	0.76	0	0	0	0	0	0	0	0	0	0	0	0	0	0	0	0
1012	0	0	-0.63	167	55	173	16	5	173	0	173	0	173	4	0	16	0	0	0	125	46
1012	0	1	-0.63	0	0	0	0	0	0	0	0	0	0	0	0	0	0	0	0
1015	0	0	0.3	12	0	11	0	0	12	0	12	0	12	0	0	0	0	0	0	12	0
1015	0	1	0.3	114	44	145	95	43	148	0	148	0	148	8	21	64	0	0	1
1016	1	0	-0.07	21	0	21	1	1	21	0	21	0	21	3	0	1	0	0	0	21	0
1016	1	1	-0.07	136	46	163	108	28	163	0	163	0	163	61	3	54	0	1	1
1017	1	0	0.96	138	24	172	69	26	172	0	172	0	172	0	5	67	2	1	0	109	15
1017	1	1	0.96	26	18	37	18	13	37	0	37	0	37	1	0	12	0	0	0
1018	1	0	1.18	154	30	164	29	14	164	0	164	0	164	6	0	24	0	0	0	118	37
1018	1	1	1.18	0	0	0	0	0	0	0	0	0	0	0	0	0	0	0	0
1019	1	0	-0.63	65	15	75	10	3	75	0	75	0	75	0	0	6	0	0	0	51	12
1019	1	1	-0.63	65	32	66	31	10	66	0	66	0	67	0	0	21	0	0	0
1020	1	0	-0.08	162	51	169	36	11	169	0	169	8	169	6	4	34	0	0	0	124	39
1020	1	1	-0.08	0	0	0	0	0	0	0	0	0	0	0	0	0	0	0	0
1021	1	0	-0.02	84	11	102	37	6	102	0	102	0	102	4	0	29	1	1	0	70	18
1021	1	1	-0.02	60	12	80	53	13	81	0	81	0	81	1	0	36	2	0	1
1027	1	0	0.93	149	41	187	76	50	187	0	187	12	187	9	0	44	0	2	1	107	26
1027	1	1	0.93	0	0	0	0	0	0	0	0	0	0	0	0	0	0	0	0
1029	0	0	-1.09	52	7	45	2	0	45	0	45	0	45	0	0	2	0	0	0	42	0
1029	0	1	-1.09	115	37	156	17	10	156	0	156	0	156	1	71	15	0	0	0
1031	1	0	-0.32	173	76	168	32	24	168	0	168	0	168	3	0	24	0	0	0	128	10
1031	1	1	-0.32	0	0	0	0	0	0	0	0	0	0	0	0	0	0	0	0
1032	1	0	0.76	18	0	18	2	0	18	0	18	0	18	0	0	2	0	0	0	18	0
1032	1	1	0.76	151	66	163	113	59	163	13	163	0	163	46	0	76	0	0	0
1040	1	0	-0.41	43	12	31	12	2	31	0	31	0	31	2	0	6	0	0	0	33	5
1040	1	1	-0.41	115	21	146	81	7	146	0	146	0	146	14	0	63	2	2	1
1042	1	0	-0.56	75	33	71	40	5	71	0	71	0	71	3	2	36	0	0	0	60	10
1042	1	1	-0.56	97	54	91	72	60	91	0	91	0	91	19	0	59	0	0	0
1043	1	0	0.96	165	36	200	32	8	200	0	200	0	200	2	0	27	0	0	0	124	21
1043	1	1	0.96	0	0	0	0	0	0	0	0	0	0	0	0	0	0	0	0
1044	1	0	0.46	173	61	198	75	41	198	0	198	30	198	0	0	65	0	2	1	129	26
1044	1	1	0.46	0	0	0	0	0	0	0	0	0	0	0	0	0	0	0	0
1046	0	0	-0.09	21	0	21	3	1	21	4	21	0	21	4	9	2	0	0	0	21	0
1046	0	1	-0.09	120	92	106	62	33	106	7	106	0	106	51	19	50	0	0	0
1047	0	0	-0.09	150	35	196	74	10	196	0	196	0	196	15	33	65	0	0	0	116	75
1047	0	1	-0.09	0	0	0	0	0	0	0	0	0	0	0	0	0	0	0	0
1049	0	0	-0.66	143	30	169	63	8	171	0	171	0	171	2	0	37	0	3	1	113	21
1049	0	1	-0.66	0	0	0	0	0	0	0	0	0	0	0	0	0	0	0	0
1052	1	0	0.37	169	62	165	61	25	165	0	165	0	165	0	0	54	0	1	0	129	29
1052	1	1	0.37	0	0	0	0	0	0	0	0	0	0	0	0	0	0	0	0
1053	1	0	0.31	170	54	202	66	34	202	10	202	21	202	9	1	54	0	0	0	127	17
1053	1	1	0.31	0	0	0	0	0	0	0	0	0	0	0	0	0	0	0	0
1054	1	0	-0.75	167	43	202	104	60	205	7	205	0	205	15	0	78	2	3	5	125	16
1054	1	1	-0.75	0	0	0	0	0	0	0	0	0	0	0	0	0	0	0	0
1055	0	0	-0.61	173	19	240	62	8	240	0	240	1	240	11	0	43	0	0	0	129	2
1055	0	1	-0.61	0	0	0	0	0	0	0	0	0	0	0	0	0	0	0	0
1056	0	0	-0.26	52	9	43	12	1	42	0	42	0	43	0	0	10	0	5	0	43	0
1056	0	1	-0.26	109	46	132	79	20	132	0	132	6	132	0	0	61	2	2	0
1057	1	0	0.02	61	7	81	48	22	81	0	81	0	81	4	0	43	0	0	1	47	48
1057	1	1	0.02	84	31	103	60	43	113	10	113	0	113	13	0	47	1	2	0
1058	1	0	-0.34	140	28	150	12	6	150	0	150	0	150	9	0	9	0	0	0	116	27
1058	1	1	-0.34	26	21	34	2	0	34	0	34	0	34	0	0	2	0	0	0
1059	0	0	0.82	91	20	100	34	26	100	18	100	0	100	14	1	19	0	1	1	77	13
1059	0	1	0.82	43	6	90	61	30	90	8	90	0	90	38	0	23	0	1	1
1060	0	0	0.22	119	36	134	46	2	134	0	134	0	134	1	0	35	0	0	0	89	28
1060	0	1	0.22	41	25	45	26	0	45	0	45	0	45	5	0	18	0	0	0
1062	1	0	0.13	15	4	11	8	4	11	0	11	0	11	0	0	5	0	0	1	12	0
1062	1	1	0.13	90	30	114	53	31	114	0	114	0	114	47	0	32	0	1	0
1063	0	0	-0.11	139	25	170	41	3	172	0	172	1	172	0	0	31	0	0	1	109	27
1063	0	1	-0.11	35	17	47	4	0	47	0	47	0	47	0	6	3	0	0	0
1065	1	0	0.76	50	9	41	7	1	41	0	41	0	41	0	0	5	0	0	0	40	6
1065	1	1	0.76	101	39	136	16	9	140	7	140	23	140	6	0	4	0	0	0
1066	1	0	-0.28	52	13	39	1	0	39	0	39	0	39	0	0	1	0	0	0	42	12
1066	1	1	-0.28	120	33	158	18	4	158	0	158	0	158	4	0	17	0	0	2
1068	0	0	0.27	43	5	38	4	0	38	0	38	0	38	0	0	3	0	0	0	33	8
1068	0	1	0.27	98	22	143	39	8	143	0	143	0	143	6	0	36	0	0	0
1069	1	0	0.06	52	15	38	16	11	37	0	37	0	37	1	0	15	0	0	0	43	0
1069	1	1	0.06	121	31	170	52	28	177	0	177	22	177	0	0	46	0	0	0
1072	1	0	0.04	74	4	94	25	10	94	0	94	0	94	1	0	16	0	0	0	60	19
1072	1	1	0.04	58	29	35	1	0	35	0	35	0	35	0	0	1	0	0	0
1074	1	0	-0.15	148	37	158	51	14	158	0	158	0	159	2	0	43	0	1	1	115	29
1074	1	1	-0.15	0	0	0	0	0	0	0	0	0	0	0	0	0	0	0	0
1077	0	0	-0.44	51	23	28	2	0	28	0	28	0	28	2	0	1	0	0	0	42	8
1077	0	1	-0.44	120	47	151	36	16	151	0	151	0	151	7	1	27	0	1	0
1078	1	0	-0.99	169	15	232	79	45	233	12	233	15	233	0	0	72	0	1	1	125	50
1078	1	1	-0.99	0	0	0	0	0	0	0	0	0	0	0	0	0	0	0	0
1079	0	0	-1.51	166	59	178	75	40	178	0	178	6	178	2	0	53	0	1	0	123	16
1079	0	1	-1.51	0	0	0	0	0	0	0	0	0	0	0	0	0	0	0	0
1081	0	0	0.22	158	43	182	50	19	182	7	182	0	182	9	20	38	0	0	0	113	30
1081	0	1	0.22	0	0	0	0	0	0	0	0	0	0	0	0	0	0	0	0
1083	1	0	0.38	160	34	192	85	39	192	0	192	0	192	1	0	69	1	0	0	121	30
1083	1	1	0.38	0	0	0	0	0	0	0	0	0	0	0	0	0	0	0	0
1084	1	0	0.4	89	9	109	27	19	109	0	109	0	109	7	0	23	0	0	0	75	41
1084	1	1	0.4	74	25	110	65	15	110	26	110	0	110	4	0	59	1	1	0
1085	0	0	0.44	173	69	189	68	31	189	18	189	0	190	1	0	49	0	0	0	129	25
1085	0	1	0.44	0	0	0	0	0	0	0	0	0	0	0	0	0	0	0	0
1086	0	0	-0.61	126	37	156	37	9	157	0	157	0	157	20	1	27	0	2	0	92	32
1086	0	1	-0.61	0	0	0	0	0	0	0	0	0	0	0	0	0	0	0	0
1089	0	0	-0.22			133	12	4	133	0	133	0	133	1	2	8	0	0	0	98	3
1089	0	1	-0.22			0	0	0	0	0	0	0	0	0	0	0	0	0	0
1090	1	0	0.55	50	27	23	1	1	23	0	23	0	23	0	0	1	0	0	0
1090	1	1	0.55	113	70	117	45	6	117	0	117	0	117	5	12	44	0	0	0
1092	0	0	-1	115	82	66	25	9	66	0	66	0	66	3	0	18	0	3	0	92	7
1092	0	1	-1	45	37	32	18	8	34	0	34	0	34	13	3	14	0	0	0
1093	0	0	0.58	81	17	72	20	9	72	0	72	0	72	7	0	14	0	1	0	66	18
1093	0	1	0.58	91	56	81	23	13	81	0	81	0	81	4	19	16	0	2	0
1094	1	0	0.38	103	42	93	44	14	93	0	93	0	93	1	0	35	0	0	2
1094	1	1	0.38	48	25	40	10	1	40	0	40	0	40	9	0	10	0	0	1
1095	1	0	-0.44	145	18	179	47	18	179	0	179	1	179	26	3	35	0	1	0	108	0
1095	1	1	-0.44	0	0	0	0	0	0	0	0	0	0	0	0	0	0	0	0
1097	1	0	0.28	129	47	131	40	15	132	0	132	0	132	43	0	24	0	0	0
1097	1	1	0.28	25	20	34	27	23	34	0	34	0	34	0	0	11	0	0	0
1098	1	0	-0.36	126	18	164	45	1	164	0	164	0	164	3	0	44	0	0	2	99	14
1098	1	1	-0.36	43	14	58	19	17	58	0	58	0	58	0	0	14	0	0	0
1099	1	0	-1.03	146	48	181	13	0	183	0	183	0	183	55	0	8	0	0	1
1099	1	1	-1.03	0	0	0	0	0	0	0	0	0	0	0	0	0	0	0	0
1101	0	0	0.16	162	30	212	31	15	213	0	213	0	213	17	2	29	3	1	0	118	10
1101	0	1	0.16	0	0	0	0	0	0	0	0	0	0	0	0	0	0	0	0
1102	1	0	0.25	74	10	93	59	18	93	0	93	0	93	32	0	56	0	0	0	60	0
1102	1	1	0.25	89	47	79	7	0	79	0	79	0	79	0	0	6	0	0	0
1103	0	0	-0.47	91	31	99	8	0	99	0	99	0	99	0	0	8	0	0	0	63	0
1103	0	1	-0.47	35	21	34	1	0	34	0	34	0	34	19	0	1	0	0	0
1104	0	0	-0.09	173	37	210	110	88	210	0	210	0	210	22	0	86	0	0	2	129	40
1104	0	1	-0.09	0	0	0	0	0	0	0	0	0	0	0	0	0	0	0	0
1105	0	0	1.22	157	18	196	13	3	196	7	196	0	196	19	0	8	0	0	0	119	16
1105	0	1	1.22	0	0	0	0	0	0	0	0	0	0	0	0	0	0	0	0
1106	0	0	0.97	170	18	202	9	4	202	0	202	0	202	37	0	8	0	0	0	127	0
1106	0	1	0.97	0	0	0	0	0	0	0	0	0	0	0	0	0	0	0	0
1109	0	0	0.8	74	10	90	49	23	90	0	90	0	90	0	2	41	0	1	1	61	4
1109	0	1	0.8	86	38	98	50	20	98	0	98	0	98	0	0	39	0	0	0
1112	1	0	-0.19	150	44	163	52	26	163	0	163	0	163	4	0	41	0	1	1	108	25
1112	1	1	-0.19	0	0	0	0	0	0	0	0	0	0	0	0	0	0	0	0
1113	0	0	-0.14	145	42	148	88	51	149	0	149	0	149	0	0	72	0	0	0	117	22
1113	0	1	-0.14	0	0	0	0	0	0	0	0	0	0	0	0	0	0	0	0
1114	0	0	0.12	154	20	192	72	18	192	0	192	10	192	0	46	54	0	2	0	126	30
1114	0	1	0.12	18	13	23	4	1	23	0	23	0	23	0	18	3	0	0	0
1115	0	0	0.33	149	40	172	71	46	171	0	171	0	172	9	0	56	0	0	1	115	42
1115	0	1	0.33	0	0	0	0	0	0	0	0	0	0	0	0	0	0	0	0
1117	0	0	0.91	149	40	218	91	37	218	0	218	0	218	1	0	76	2	1	0	129	48
1117	0	1	0.91	0	0	0	0	0	0	0	0	0	0	0	0	0	0	0	0
1119	1	0	-0.56	145	19	181	19	9	181	0	181	3	181	16	0	10	0	0	0	117	34
1119	1	1	-0.56	21	8	42	22	7	42	0	42	0	42	14	0	16	0	0	0
1120	1	0	-1.46	134	55	118	11	3	118	0	118	0	118	8	0	10	0	0	0	109	17
1120	1	1	-1.46	5	0	18	3	1	18	0	18	0	18	3	0	3	0	0	0
1124	1	0	0.21	168	8	247	47	29	247	0	247	14	247	3	0	31	0	0	0	124	50
1124	1	1	0.21	0	0	0	0	0	0	0	0	0	0	0	0	0	0	0	0
1125	1	0	0.46	76	9	139	57	41	139	0	139	5	139	7	0	49	0	0	0	57	4
1125	1	1	0.46	0	0	0	0	0	0	0	0	0	0	0	0	0	0	0	0
1126	1	0	0	157	14	203	75	34	203	0	203	0	203	4	2	58	0	0	0	122	26
1126	1	1	0	0	0	0	0	0	0	0	0	0	0	0	0	0	0	0	0
1127	1	0	-0.98	166	38	189	5	1	189	0	189	0	189	0	0	4	0	0	1	128	55
1127	1	1	-0.98	0	0	0	0	0	0	0	0	0	0	0	0	0	0	0	0
1128	0	0	-0.65	168	13	223	5	1	223	0	223	0	223	9	0	5	0	0	0	126	25
1128	0	1	-0.65	0	0	0	0	0	0	0	0	0	0	0	0	0	0	0	0
1131	0	0	0.53	173	17	211	36	12	212	0	212	1	212	4	0	32	0	0	0	129	33
1131	0	1	0.53	0	0	0	0	0	0	0	0	0	0	0	0	0	0	0	0
1132	0	0	-0.54	144	12	190	63	17	190	0	190	0	190	23	1	53	4	0	1	115	17
1132	0	1	-0.54	29	19	39	16	15	39	0	39	0	39	1	0	15	0	0	0
1133	1	0	0.5	166	52	188	75	31	188	16	188	0	188	1	0	57	1	1	0	124	31
1133	1	1	0.5	0	0	0	0	0	0	0	0	0	0	0	0	0	0	0	0
1134	1	0	0.25	161	39	181	20	8	181	0	181	0	181	35	0	16	0	1	0	121	12
1134	1	1	0.25	0	0	0	0	0	0	0	0	0	0	0	0	0	0	0	0
1135	1	0	1.09	49	8	41	10	5	41	0	41	0	41	0	0	8	0	0	0	40	13
1135	1	1	1.09	119	51	125	61	36	125	19	125	31	126	4	0	54	0	1	0
1139	1	0	-0.33	70	10	89	36	0	89	0	89	0	89	15	0	31	0	0	0	55	9
1139	1	1	-0.33	104	37	96	68	53	97	13	97	0	97	10	0	21	0	1	0
1140	0	0	0.21	170	36	219	44	24	219	0	219	0	219	47	0	27	1	0	0	127	14
1140	0	1	0.21	0	0	0	0	0	0	0	0	0	0	0	0	0	0	0	0
1141	1	0	-0.02	52	28	24	7	0	24	0	24	0	24	4	0	5	0	1	0	42	3
1141	1	1	-0.02	111	59	131	39	8	136	0	136	0	136	55	0	13	0	0	0
1142	1	0	0.23	170	46	208	21	4	209	5	209	8	209	0	0	19	0	2	0	128	36
1142	1	1	0.23	0	0	0	0	0	0	0	0	0	0	0	0	0	0	0	0
1145	0	0	-0.16	90	9	107	33	4	107	0	107	0	107	8	0	25	0	0	0	75	15
1145	0	1	-0.16	79	36	78	37	19	78	0	78	0	78	32	0	33	0	0	0
1146	0	0	-0.28	53	30	23	15	13	23	0	23	0	23	0	0	10	0	0	0	43	0
1146	0	1	-0.28	130	67	137	102	45	137	0	137	3	137	1	3	95	0	1	0
