# Supplementary material for: Associations between psychometrically assessed life history strategy and daily behavior: data from the Electronically Activated Recorder (EAR)
Source: PeerJ. 2018 May 29;6:e4866. doi: 10.7717/peerj.4866 (PMC5982997; doi:10.7717/peerj.4866)
Supplement: Data S2 — Each column in Dataset 1 is described. [file peerj-06-4866-s002.txt]

Explanation of data file accompanying "Associations Between psychometrically assessed life history strategy and daily behavior: data from the Electronically Activated Recorder (EAR)" (Joseph H. Manson)

Column 1, "participant": participant ID number
Column 2, "female": participant sex (female = 1)
Column 3, "weekend": audio clip recorded between 17:00 Friday and 24:00 Sunday (yes = 1)
Column 4, "alhb": standardized K-factor from Arizona Life History Battery
Column 5, "n_daytime_sleeping": clips recorded between 06:00 and 18:00 (note: Participant 1089 has null values for Columns 5 and 6; he deleted all his early morning [pre-waking] clips)
Column 6, "daytime_sleeping": clips between 06:00 and 18:00 in which sleeping was recorded
Column 7, "n_soc_interaction": clips in which P was awake and in which it was possible to code whether P was engaged in social interaction
Column 8, "soc_interaction": clips in which P was engaged in social interaction
Column 9, "multi_interlocutors": clips in which P was interacting with >1 person (note: for analyses of associations with this variable, "n" was the value in Column 14)
Column 10, "n_amusement": clips in which P was awake and in which it was possible to code whether P was at a bar, concert, or sports event
Column 11, "amusement_venues": clips in which P was at a bar, concert, or sports event
Column 12, "n_rel_vol": clips in which P was awake and in which it was possible to code whether P was engaged in volunteer work or attending a religious service or study group
Column 13, "religious_plus_volunteer": clips in which P was engaged in volunteer work or attending a religious service or study group
Column 14, "n_tv_videogame": clips in which P was awake and in which it was possible to code whether P was watching TV or a movie or video, or playing a videogame
Column 15, "tv_movies": clips in which P was watching TV or a movie or video.
Column 16, "videogame": clips in which P was playing a videogame
Column 17, "n_talking: clips in which P spoke (note: this was "n" for the variables in columns 18, 19, and 20)
Column 18, "alcohol_drug_talk": clips in which P spoke approvingly about alcohol or recreational drug use
Column 19, "future_talk": clips in which P spoke about future plans (>1 year from present)
Column 20, "aruging": clips in which P expressed disagreement with anger
Column 21, "n_classroom": clips recorded between 08:00 and 17:00 on days when classes were in session (note: Participants 1090, 1094, 1097 and 1099 have null values for Columns 21 and 22; they participated during Summer 2014, and inspection of their audio clips and event diaries indicated that they were not enrolled in classes)
Column 22, "classroom": clips in which P was in class


 
